# Supplementary material for: CRISPR-Cpf1-Mediated Gene-Editing System Based on a Single Bidirectional Promoter
Source: Int J Mol Sci. 2026 May 7;27(10):4162. doi: 10.3390/ijms27104162 (PMC13206784; doi:10.3390/ijms27104162)
Supplement: Supplementary file 1 [file ijms-27-04162-s001.zip]

Archive with 1 entries (1 files):
- ijms-4208964-supplementary materials.pptx
